# Supplementary material for: Effects of astaxanthin on gut microbiota of polo ponies during deconditioning and reconditioning periods
Source: Physiol Rep. 2024 May 29;12(11):e16051. doi: 10.14814/phy2.16051 (PMC11136553; doi:10.14814/phy2.16051)
Supplement: Supplementary file 3 — Table S4. [file PHY2-12-e16051-s003.xlsx]

## Sheet: Sheet 1 - Supplementary Table 4
Supplementary Table 4. The mean and 95% CIs for each of the OTU used in a comparison PostDecon and PostRecon.
Phylum	Class	Order	Family	Genus	mean	lower	upper
Fibrobacteres	Fibrobacteria	Fibrobacterales	Fibrobacteraceae	Fibrobacter	-2.23	-3.01	-1.38
Fibrobacteres	Fibrobacteria	Fibrobacterales	Fibrobacteraceae	Fibrobacter	-1.71	-2.63	-0.75
Bacteroidetes	Bacteroidia	Bacteroidales	Bacteroidales_unclassified	Bacteroidales_unclassified	-1.69	-2.51	-0.94
Bacteroidetes	Bacteroidia	Bacteroidales	Rikenellaceae	RC9_gut_group	-1.23	-2.08	-0.38
Bacteroidetes	Bacteroidetes_unclassified	Bacteroidetes_unclassified	Bacteroidetes_unclassified	Bacteroidetes_unclassified	-1.2	-2.03	-0.37
Verrucomicrobia	Verrucomicrobiae	Verrucomicrobiales	Verrucomicrobiaceae	Akkermansia	-1.12	-1.86	-0.37
Bacteroidetes	Bacteroidia	Bacteroidales	BS11_gut_group	BS11_gut_group_unclassified	-1.12	-1.99	-0.26
Spirochaetae	Spirochaetes	Spirochaetales	Spirochaetaceae	Treponema	-1.06	-1.77	-0.3
Bacteroidetes	Bacteroidetes_unclassified	Bacteroidetes_unclassified	Bacteroidetes_unclassified	Bacteroidetes_unclassified	-0.93	-1.67	-0.16
Spirochaetae	Spirochaetes	Spirochaetales	Spirochaetaceae	Treponema	-0.93	-1.81	0.07
Bacteroidetes	Bacteroidia	Bacteroidales	BS11_gut_group	BS11_gut_group_unclassified	-0.91	-1.72	0.17
Bacteroidetes	Bacteroidetes_unclassified	Bacteroidetes_unclassified	Bacteroidetes_unclassified	Bacteroidetes_unclassified	-0.81	-1.91	0.22
Bacteroidetes	Bacteroidia	Bacteroidales	RF16	RF16_unclassified	-0.78	-1.72	0.19
Bacteroidetes	Bacteroidia	Bacteroidales	Bacteroidales_unclassified	Bacteroidales_unclassified	-0.77	-1.69	0.24
Fibrobacteres	Fibrobacteria	Fibrobacterales	Fibrobacteraceae	Fibrobacter	-0.72	-1.55	0.03
Fibrobacteres	Fibrobacteria	Fibrobacterales	Fibrobacteraceae	Fibrobacter	-0.68	-1.41	0.03
Bacteroidetes	BD2-2	BD2-2_unclassified	BD2-2_unclassified	BD2-2_unclassified	-0.67	-1.7	0.25
Firmicutes	Bacilli	Lactobacillales	Streptococcaceae	Streptococcus	-0.65	-1.41	0.05
Bacteroidetes	Bacteroidetes_unclassified	Bacteroidetes_unclassified	Bacteroidetes_unclassified	Bacteroidetes_unclassified	-0.63	-1.28	0.09
Spirochaetae	Spirochaetes	Spirochaetales	Spirochaetaceae	Treponema	-0.58	-1.58	0.44
Firmicutes	Negativicutes	Selenomonadales	Acidaminococcaceae	Phascolarctobacterium	-0.55	-1.31	0.25
Spirochaetae	Spirochaetes	Spirochaetales	Spirochaetaceae	Treponema	-0.5	-1.16	0.26
Fibrobacteres	Fibrobacteria	Fibrobacterales	Fibrobacteraceae	Fibrobacter	-0.47	-1.3	0.26
Bacteroidetes	Bacteroidetes_unclassified	Bacteroidetes_unclassified	Bacteroidetes_unclassified	Bacteroidetes_unclassified	-0.4	-1.14	0.35
Bacteroidetes	Bacteroidia	Bacteroidales	BS11_gut_group	BS11_gut_group_unclassified	-0.39	-1.09	0.35
Bacteroidetes	Bacteroidia	Bacteroidales	Rikenellaceae	RC9_gut_group	-0.38	-1.44	0.73
Firmicutes	Clostridia	Clostridiales	Ruminococcaceae	Ruminococcaceae_unclassified	-0.37	-1.02	0.34
Bacteroidetes	Bacteroidia	Bacteroidales	Bacteroidales_unclassified	Bacteroidales_unclassified	-0.36	-1.04	0.42
Bacteroidetes	Bacteroidetes_unclassified	Bacteroidetes_unclassified	Bacteroidetes_unclassified	Bacteroidetes_unclassified	-0.36	-1.04	0.33
Bacteroidetes	Bacteroidetes_unclassified	Bacteroidetes_unclassified	Bacteroidetes_unclassified	Bacteroidetes_unclassified	-0.35	-1.05	0.39
Bacteroidetes	Bacteroidia	Bacteroidales	Bacteroidales_unclassified	Bacteroidales_unclassified	-0.35	-1.06	0.5
Spirochaetae	Spirochaetes	Spirochaetales	Spirochaetaceae	Treponema	-0.33	-1.03	0.4
Bacteroidetes	Bacteroidia	Bacteroidales	Prevotellaceae	Alloprevotella	-0.32	-1.22	0.73
Bacteroidetes	Bacteroidetes_unclassified	Bacteroidetes_unclassified	Bacteroidetes_unclassified	Bacteroidetes_unclassified	-0.3	-1.36	0.62
Bacteroidetes	Bacteroidetes_unclassified	Bacteroidetes_unclassified	Bacteroidetes_unclassified	Bacteroidetes_unclassified	-0.29	-1.09	0.6
Spirochaetae	Spirochaetes	Spirochaetales	Spirochaetaceae	Treponema	-0.27	-1.02	0.46
Bacteroidetes	Bacteroidia	Bacteroidales	Bacteroidales_Incertae_Sedis	Phocaeicola	-0.22	-1.14	0.73
Firmicutes	Clostridia	Clostridiales	Lachnospiraceae	Lachnospiraceae_unclassified	-0.21	-0.96	0.51
Firmicutes	Clostridia	Clostridiales	Christensenellaceae	Christensenellaceae_unclassified	-0.21	-0.92	0.54
Bacteroidetes	Bacteroidia	Bacteroidales	Bacteroidales_unclassified	Bacteroidales_unclassified	-0.2	-1.5	0.96
Spirochaetae	Spirochaetes	Spirochaetales	Spirochaetaceae	Treponema	-0.19	-0.97	0.5
Bacteroidetes	Bacteroidia	Bacteroidales	Bacteroidales_unclassified	Bacteroidales_unclassified	-0.17	-0.97	0.51
Firmicutes	Negativicutes	Selenomonadales	Acidaminococcaceae	Phascolarctobacterium	-0.16	-0.91	0.5
Firmicutes	Clostridia	Clostridiales	Lachnospiraceae	Lachnospiraceae_unclassified	-0.11	-0.8	0.6
Bacteroidetes	Bacteroidia	Bacteroidales	Rikenellaceae	Rikenellaceae_unclassified	-0.02	-0.71	0.77
Firmicutes	Clostridia	Clostridiales	Lachnospiraceae	Lachnospiraceae_unclassified	-0.02	-0.72	0.78
Spirochaetae	Spirochaetes	Spirochaetales	Spirochaetaceae	Treponema	0.01	-0.63	0.77
Bacteroidetes	Bacteroidia	Bacteroidales	S24-7	S24-7_unclassified	0.01	-0.77	0.78
Firmicutes	Clostridia	Clostridiales	Ruminococcaceae	Ruminococcaceae_unclassified	0.03	-0.66	0.74
Firmicutes	Clostridia	Clostridiales	Lachnospiraceae	Lachnospiraceae_unclassified	0.05	-0.8	0.74
Firmicutes	Clostridia	Clostridiales	Lachnospiraceae	Blautia	0.05	-0.72	0.88
Lentisphaerae	RFP12_gut_group	RFP12_gut_group_unclassified	RFP12_gut_group_unclassified	RFP12_gut_group_unclassified	0.06	-0.64	0.75
Fibrobacteres	Fibrobacteria	Fibrobacterales	Fibrobacteraceae	Fibrobacter	0.08	-0.64	0.79
Lentisphaerae	RFP12_gut_group	RFP12_gut_group_unclassified	RFP12_gut_group_unclassified	RFP12_gut_group_unclassified	0.09	-0.63	0.78
Bacteroidetes	Bacteroidia	Bacteroidales	Prevotellaceae	Alloprevotella	0.1	-0.62	0.83
Spirochaetae	Spirochaetes	Spirochaetales	Spirochaetaceae	Treponema	0.1	-0.57	0.83
Firmicutes	Clostridia	Clostridiales	Lachnospiraceae	Lachnospiraceae_unclassified	0.11	-0.58	0.84
Lentisphaerae	RFP12_gut_group	RFP12_gut_group_unclassified	RFP12_gut_group_unclassified	RFP12_gut_group_unclassified	0.11	-0.6	0.82
Firmicutes	Clostridia	Clostridiales	Ruminococcaceae	Ruminococcaceae_unclassified	0.13	-0.53	0.95
Bacteroidetes	Bacteroidetes_unclassified	Bacteroidetes_unclassified	Bacteroidetes_unclassified	Bacteroidetes_unclassified	0.13	-0.62	0.81
Bacteroidetes	Bacteroidetes_unclassified	Bacteroidetes_unclassified	Bacteroidetes_unclassified	Bacteroidetes_unclassified	0.13	-0.68	0.85
Firmicutes	Negativicutes	Selenomonadales	Acidaminococcaceae	Phascolarctobacterium	0.13	-0.62	0.83
Lentisphaerae	RFP12_gut_group	RFP12_gut_group_unclassified	RFP12_gut_group_unclassified	RFP12_gut_group_unclassified	0.13	-0.51	0.83
Bacteroidetes	Bacteroidia	Bacteroidales	Bacteroidales_unclassified	Bacteroidales_unclassified	0.14	-0.79	1.21
Firmicutes	Bacilli	Lactobacillales	Lactobacillaceae	Lactobacillus	0.15	-0.63	0.88
Firmicutes	Clostridia	Clostridiales	Lachnospiraceae	Lachnospiraceae_unclassified	0.19	-0.59	0.82
Bacteroidetes	Bacteroidia	Bacteroidales	Prevotellaceae	Prevotellaceae_unclassified	0.19	-0.59	0.84
Bacteroidetes	Bacteroidia	Bacteroidales	BS11_gut_group	BS11_gut_group_unclassified	0.21	-0.5	0.83
Firmicutes	Negativicutes	Selenomonadales	Acidaminococcaceae	Phascolarctobacterium	0.25	-0.48	0.99
Firmicutes	Clostridia	Clostridiales	Lachnospiraceae	Lachnospiraceae_unclassified	0.26	-0.46	1
Firmicutes	Clostridia	Clostridiales	Ruminococcaceae	Ruminococcus	0.32	-0.67	1.34
Spirochaetae	Spirochaetes	Spirochaetales	Spirochaetaceae	Treponema	0.34	-0.44	1
Firmicutes	Clostridia	Clostridiales	Ruminococcaceae	Ruminococcaceae_unclassified	0.34	-0.36	1.13
Bacteroidetes	Bacteroidia	Bacteroidales	Bacteroidales_unclassified	Bacteroidales_unclassified	0.36	-0.34	1.09
Firmicutes	Clostridia	Clostridiales	Lachnospiraceae	Marvinbryantia	0.38	-0.36	1.12
Spirochaetae	Spirochaetes	Spirochaetales	Spirochaetaceae	Treponema	0.38	-0.41	1.07
Bacteroidetes	Bacteroidetes_unclassified	Bacteroidetes_unclassified	Bacteroidetes_unclassified	Bacteroidetes_unclassified	0.4	-0.4	1.15
Bacteroidetes	Bacteroidia	Bacteroidales	Prevotellaceae	Alloprevotella	0.41	-0.48	1.28
Firmicutes	Bacilli	Lactobacillales	Lactobacillaceae	Lactobacillus	0.42	-0.31	1.17
Bacteroidetes	Bacteroidia	Bacteroidales	RF16	RF16_unclassified	0.42	-0.41	1.3
Spirochaetae	Spirochaetes	Spirochaetales	Spirochaetaceae	Treponema	0.43	-0.33	1.08
Bacteroidetes	Bacteroidia	Bacteroidales	Bacteroidales_unclassified	Bacteroidales_unclassified	0.43	-0.32	1.15
Spirochaetae	Spirochaetes	Spirochaetales	Spirochaetaceae	Treponema	0.47	-0.25	1.23
Bacteroidetes	Bacteroidia	Bacteroidales	S24-7	S24-7_unclassified	0.51	-0.28	1.33
Fibrobacteres	Fibrobacteria	Fibrobacterales	Fibrobacteraceae	Fibrobacter	0.53	-0.11	1.3
Bacteroidetes	Bacteroidetes_unclassified	Bacteroidetes_unclassified	Bacteroidetes_unclassified	Bacteroidetes_unclassified	0.55	-0.21	1.27
Lentisphaerae	RFP12_gut_group	RFP12_gut_group_unclassified	RFP12_gut_group_unclassified	RFP12_gut_group_unclassified	0.55	-0.16	1.31
Bacteroidetes	Bacteroidetes_unclassified	Bacteroidetes_unclassified	Bacteroidetes_unclassified	Bacteroidetes_unclassified	0.57	-0.11	1.25
Firmicutes	Clostridia	Clostridiales	Ruminococcaceae	Saccharofermentans	0.6	-0.09	1.33
Bacteroidetes	Bacteroidetes_unclassified	Bacteroidetes_unclassified	Bacteroidetes_unclassified	Bacteroidetes_unclassified	0.63	-0.22	1.37
Bacteroidetes	Bacteroidetes_unclassified	Bacteroidetes_unclassified	Bacteroidetes_unclassified	Bacteroidetes_unclassified	0.65	-0.18	1.47
Fibrobacteres	Fibrobacteria	Fibrobacterales	Fibrobacteraceae	Fibrobacteraceae_unclassified	0.65	-0.15	1.45
Firmicutes	Clostridia	Clostridiales	Ruminococcaceae	Ruminococcus	0.68	-0.01	1.39
Bacteroidetes	Bacteroidetes_unclassified	Bacteroidetes_unclassified	Bacteroidetes_unclassified	Bacteroidetes_unclassified	0.7	-0.1	1.45
Bacteroidetes	Bacteroidia	Bacteroidales	Bacteroidales_unclassified	Bacteroidales_unclassified	0.71	-0.04	1.45
Bacteroidetes	Bacteroidetes_unclassified	Bacteroidetes_unclassified	Bacteroidetes_unclassified	Bacteroidetes_unclassified	0.71	-0.09	1.46
Bacteroidetes	Bacteroidetes_unclassified	Bacteroidetes_unclassified	Bacteroidetes_unclassified	Bacteroidetes_unclassified	0.89	0.19	1.56
Spirochaetae	Spirochaetes	Spirochaetales	Spirochaetaceae	Treponema	0.97	0.21	1.76
Bacteroidetes	Bacteroidetes_unclassified	Bacteroidetes_unclassified	Bacteroidetes_unclassified	Bacteroidetes_unclassified	1.09	0.06	1.94
Bacteroidetes	Bacteroidetes_unclassified	Bacteroidetes_unclassified	Bacteroidetes_unclassified	Bacteroidetes_unclassified	1.17	0.34	1.84
Bacteroidetes	Bacteroidia	Bacteroidales	RF16	RF16_unclassified	1.2	0.45	2
Spirochaetae	Spirochaetes	Spirochaetales	Spirochaetaceae	Treponema	1.43	0.63	2.26
Bacteroidetes	Bacteroidia	Bacteroidales	Bacteroidales_unclassified	Bacteroidales_unclassified	1.46	0.7	2.28
Bacteroidetes	Bacteroidetes_unclassified	Bacteroidetes_unclassified	Bacteroidetes_unclassified	Bacteroidetes_unclassified	1.55	0.77	2.24
Bacteroidetes	Bacteroidetes_unclassified	Bacteroidetes_unclassified	Bacteroidetes_unclassified	Bacteroidetes_unclassified	1.66	0.78	2.48
Bacteroidetes	Bacteroidia	Bacteroidales	Bacteroidales_unclassified	Bacteroidales_unclassified	1.78	0.95	2.53
