# Supplementary material for: Effects of astaxanthin on gut microbiota of polo ponies during deconditioning and reconditioning periods
Source: Physiol Rep. 2024 May 29;12(11):e16051. doi: 10.14814/phy2.16051 (PMC11136553; doi:10.14814/phy2.16051)
Supplement: Supplementary file 4 — Table S5. [file PHY2-12-e16051-s001.xlsx]

## Sheet: Sheet 1 - Supplementary Table 5
Supplementary Table 5. The mean and 95% CIs for each of the OTU used in a comparison Basline and PostRecon.
Phylum	Class	Order	Family	Genus	mean	lower	upper
Fibrobacteres	Fibrobacteria	Fibrobacterales	Fibrobacteraceae	Fibrobacter	-1.46	-2.39	-0.54
Bacteroidetes	Bacteroidia	Bacteroidales	RF16	RF16_unclassified	-1.27	-2.28	-0.36
Bacteroidetes	Bacteroidetes_unclassified	Bacteroidetes_unclassified	Bacteroidetes_unclassified	Bacteroidetes_unclassified	-1.22	-2.28	-0.11
Bacteroidetes	Bacteroidia	Bacteroidales	Bacteroidales_unclassified	Bacteroidales_unclassified	-0.81	-1.62	-0.05
Lentisphaerae	RFP12_gut_group	RFP12_gut_group_unclassified	RFP12_gut_group_unclassified	RFP12_gut_group_unclassified	-0.79	-1.48	-0.09
Bacteroidetes	Bacteroidetes_unclassified	Bacteroidetes_unclassified	Bacteroidetes_unclassified	Bacteroidetes_unclassified	-0.77	-1.54	0
Bacteroidetes	Bacteroidetes_unclassified	Bacteroidetes_unclassified	Bacteroidetes_unclassified	Bacteroidetes_unclassified	-0.73	-1.45	0.11
Bacteroidetes	Bacteroidia	Bacteroidales	BS11_gut_group	BS11_gut_group_unclassified	-0.72	-1.69	0.2
Fibrobacteres	Fibrobacteria	Fibrobacterales	Fibrobacteraceae	Fibrobacter	-0.71	-1.52	0.15
Bacteroidetes	Bacteroidia	Bacteroidales	RF16	RF16_unclassified	-0.71	-1.49	-0.01
Spirochaetae	Spirochaetes	Spirochaetales	Spirochaetaceae	Treponema	-0.66	-1.61	0.26
Bacteroidetes	Bacteroidia	Bacteroidales	RF16	RF16_unclassified	-0.61	-1.52	0.11
Bacteroidetes	Bacteroidia	Bacteroidales	Bacteroidales_unclassified	Bacteroidales_unclassified	-0.58	-1.39	0.06
Bacteroidetes	Bacteroidia	Bacteroidales	S24-7	S24-7_unclassified	-0.56	-1.27	0.2
Bacteroidetes	Bacteroidetes_unclassified	Bacteroidetes_unclassified	Bacteroidetes_unclassified	Bacteroidetes_unclassified	-0.56	-1.39	0.17
Bacteroidetes	Bacteroidetes_unclassified	Bacteroidetes_unclassified	Bacteroidetes_unclassified	Bacteroidetes_unclassified	-0.55	-1.38	0.31
Spirochaetae	Spirochaetes	Spirochaetales	Spirochaetaceae	Treponema	-0.54	-1.47	0.41
Spirochaetae	Spirochaetes	Spirochaetales	Spirochaetaceae	Treponema	-0.49	-1.18	0.24
Bacteroidetes	Bacteroidia	Bacteroidales	S24-7	S24-7_unclassified	-0.49	-1.24	0.29
Bacteroidetes	Bacteroidetes_unclassified	Bacteroidetes_unclassified	Bacteroidetes_unclassified	Bacteroidetes_unclassified	-0.47	-1.2	0.26
Lentisphaerae	RFP12_gut_group	RFP12_gut_group_unclassified	RFP12_gut_group_unclassified	RFP12_gut_group_unclassified	-0.46	-1.16	0.25
Lentisphaerae	RFP12_gut_group	RFP12_gut_group_unclassified	RFP12_gut_group_unclassified	RFP12_gut_group_unclassified	-0.46	-1.18	0.24
Firmicutes	Negativicutes	Selenomonadales	Acidaminococcaceae	Phascolarctobacterium	-0.45	-1.25	0.38
Bacteroidetes	Bacteroidetes_unclassified	Bacteroidetes_unclassified	Bacteroidetes_unclassified	Bacteroidetes_unclassified	-0.44	-1.22	0.25
Lentisphaerae	RFP12_gut_group	RFP12_gut_group_unclassified	RFP12_gut_group_unclassified	RFP12_gut_group_unclassified	-0.42	-1.12	0.29
Bacteroidetes	Bacteroidia	Bacteroidales	Bacteroidales_unclassified	Bacteroidales_unclassified	-0.4	-1.35	0.68
Bacteroidetes	Bacteroidia	Bacteroidales	Bacteroidales_unclassified	Bacteroidales_unclassified	-0.31	-1.11	0.46
Lentisphaerae	RFP12_gut_group	RFP12_gut_group_unclassified	RFP12_gut_group_unclassified	RFP12_gut_group_unclassified	-0.3	-0.98	0.42
Bacteroidetes	Bacteroidetes_unclassified	Bacteroidetes_unclassified	Bacteroidetes_unclassified	Bacteroidetes_unclassified	-0.29	-1.08	0.37
Bacteroidetes	Bacteroidia	Bacteroidales	BS11_gut_group	BS11_gut_group_unclassified	-0.29	-1.31	0.59
Bacteroidetes	Bacteroidetes_unclassified	Bacteroidetes_unclassified	Bacteroidetes_unclassified	Bacteroidetes_unclassified	-0.28	-1.04	0.54
Fibrobacteres	Fibrobacteria	Fibrobacterales	Fibrobacteraceae	Fibrobacter	-0.27	-0.95	0.47
Bacteroidetes	Bacteroidia	Bacteroidales	BS11_gut_group	BS11_gut_group_unclassified	-0.27	-1.04	0.45
Firmicutes	Negativicutes	Selenomonadales	Acidaminococcaceae	Phascolarctobacterium	-0.24	-0.95	0.47
Bacteroidetes	Bacteroidia	Bacteroidales	Rikenellaceae	Rikenellaceae_unclassified	-0.17	-0.89	0.57
Spirochaetae	Spirochaetes	Spirochaetales	Spirochaetaceae	Treponema	-0.16	-0.85	0.59
Spirochaetae	Spirochaetes	Spirochaetales	Spirochaetaceae	Treponema	-0.13	-0.85	0.63
Bacteroidetes	Bacteroidetes_unclassified	Bacteroidetes_unclassified	Bacteroidetes_unclassified	Bacteroidetes_unclassified	-0.12	-0.8	0.62
Firmicutes	Clostridia	Clostridiales	Ruminococcaceae	Ruminococcaceae_unclassified	-0.11	-0.85	0.66
Bacteroidetes	Bacteroidia	Bacteroidales	BS11_gut_group	BS11_gut_group_unclassified	-0.08	-0.75	0.74
Firmicutes	Clostridia	Clostridiales	Ruminococcaceae	Ruminococcaceae_unclassified	-0.07	-0.82	0.62
Bacteroidetes	Bacteroidia	Bacteroidales	Rikenellaceae	RC9_gut_group	-0.02	-0.88	0.84
Bacteroidetes	Bacteroidetes_unclassified	Bacteroidetes_unclassified	Bacteroidetes_unclassified	Bacteroidetes_unclassified	-0.02	-0.76	0.73
Firmicutes	Clostridia	Clostridiales	Ruminococcaceae	Ruminococcaceae_unclassified	-0.02	-0.71	0.68
Spirochaetae	Spirochaetes	Spirochaetales	Spirochaetaceae	Treponema	0.02	-0.67	0.74
Bacteroidetes	Bacteroidetes_unclassified	Bacteroidetes_unclassified	Bacteroidetes_unclassified	Bacteroidetes_unclassified	0.07	-0.63	0.83
Firmicutes	Bacilli	Lactobacillales	Lactobacillaceae	Lactobacillus	0.09	-0.65	0.87
Bacteroidetes	Bacteroidia	Bacteroidales	Prevotellaceae	Alloprevotella	0.09	-0.65	0.81
Firmicutes	Clostridia	Clostridiales	Christensenellaceae	Christensenellaceae_unclassified	0.12	-0.56	0.87
Spirochaetae	Spirochaetes	Spirochaetales	Spirochaetaceae	Treponema	0.12	-0.61	0.82
Firmicutes	Bacilli	Lactobacillales	Streptococcaceae	Streptococcus	0.13	-0.66	0.81
Spirochaetae	Spirochaetes	Spirochaetales	Spirochaetaceae	Treponema	0.15	-0.6	0.78
Verrucomicrobia	Verrucomicrobiae	Verrucomicrobiales	Verrucomicrobiaceae	Akkermansia	0.15	-0.67	0.9
Bacteroidetes	Bacteroidia	Bacteroidales	Bacteroidales_unclassified	Bacteroidales_unclassified	0.16	-0.6	0.9
Bacteroidetes	Bacteroidetes_unclassified	Bacteroidetes_unclassified	Bacteroidetes_unclassified	Bacteroidetes_unclassified	0.17	-0.55	0.83
Firmicutes	Negativicutes	Selenomonadales	Acidaminococcaceae	Phascolarctobacterium	0.17	-0.48	0.91
Bacteroidetes	Bacteroidetes_unclassified	Bacteroidetes_unclassified	Bacteroidetes_unclassified	Bacteroidetes_unclassified	0.18	-0.52	0.9
Firmicutes	Clostridia	Clostridiales	Ruminococcaceae	Ruminococcaceae_unclassified	0.19	-0.57	0.83
Fibrobacteres	Fibrobacteria	Fibrobacterales	Fibrobacteraceae	Fibrobacteraceae_unclassified	0.19	-0.55	0.97
Bacteroidetes	Bacteroidia	Bacteroidales	Bacteroidales_Incertae_Sedis	Phocaeicola	0.22	-0.78	1.11
Bacteroidetes	Bacteroidia	Bacteroidales	Bacteroidales_unclassified	Bacteroidales_unclassified	0.22	-0.63	0.91
Bacteroidetes	Bacteroidia	Bacteroidales	Bacteroidales_unclassified	Bacteroidales_unclassified	0.25	-0.52	1.01
Firmicutes	Clostridia	Clostridiales	Lachnospiraceae	Lachnospiraceae_unclassified	0.27	-0.43	1
Bacteroidetes	Bacteroidia	Bacteroidales	Bacteroidales_unclassified	Bacteroidales_unclassified	0.3	-0.48	0.95
Firmicutes	Clostridia	Clostridiales	Lachnospiraceae	Blautia	0.31	-0.42	1.12
Bacteroidetes	Bacteroidetes_unclassified	Bacteroidetes_unclassified	Bacteroidetes_unclassified	Bacteroidetes_unclassified	0.31	-0.47	0.98
Bacteroidetes	Bacteroidetes_unclassified	Bacteroidetes_unclassified	Bacteroidetes_unclassified	Bacteroidetes_unclassified	0.32	-0.35	1.12
Firmicutes	Clostridia	Clostridiales	Lachnospiraceae	Lachnospiraceae_unclassified	0.33	-0.4	1.05
Bacteroidetes	Bacteroidia	Bacteroidales	Prevotellaceae	Alloprevotella	0.35	-0.59	1.18
Fibrobacteres	Fibrobacteria	Fibrobacterales	Fibrobacteraceae	Fibrobacter	0.37	-0.32	1.08
Fibrobacteres	Fibrobacteria	Fibrobacterales	Fibrobacteraceae	Fibrobacter	0.38	-0.34	1.25
Spirochaetae	Spirochaetes	Spirochaetales	Spirochaetaceae	Treponema	0.39	-0.4	1.04
Bacteroidetes	Bacteroidetes_unclassified	Bacteroidetes_unclassified	Bacteroidetes_unclassified	Bacteroidetes_unclassified	0.39	-0.27	1.14
Bacteroidetes	Bacteroidia	Bacteroidales	Bacteroidales_unclassified	Bacteroidales_unclassified	0.4	-0.53	1.47
Firmicutes	Clostridia	Clostridiales	Ruminococcaceae	Ruminococcus	0.41	-0.38	1.08
Firmicutes	Clostridia	Clostridiales	Lachnospiraceae	Lachnospiraceae_unclassified	0.45	-0.32	1.19
Bacteroidetes	Bacteroidia	Bacteroidales	Bacteroidales_unclassified	Bacteroidales_unclassified	0.45	-0.22	1.24
Firmicutes	Clostridia	Clostridiales	Lachnospiraceae	Lachnospiraceae_unclassified	0.46	-0.27	1.25
Firmicutes	Clostridia	Clostridiales	Lachnospiraceae	Lachnospiraceae_unclassified	0.46	-0.31	1.19
Bacteroidetes	Bacteroidia	Bacteroidales	Prevotellaceae	Alloprevotella	0.47	-0.59	1.48
Spirochaetae	Spirochaetes	Spirochaetales	Spirochaetaceae	Treponema	0.48	-0.29	1.12
Spirochaetae	Spirochaetes	Spirochaetales	Spirochaetaceae	Treponema	0.48	-0.25	1.24
Fibrobacteres	Fibrobacteria	Fibrobacterales	Fibrobacteraceae	Fibrobacter	0.52	-0.29	1.28
Spirochaetae	Spirochaetes	Spirochaetales	Spirochaetaceae	Treponema	0.52	-0.2	1.22
Bacteroidetes	Bacteroidetes_unclassified	Bacteroidetes_unclassified	Bacteroidetes_unclassified	Bacteroidetes_unclassified	0.52	-0.24	1.19
Bacteroidetes	Bacteroidetes_unclassified	Bacteroidetes_unclassified	Bacteroidetes_unclassified	Bacteroidetes_unclassified	0.54	-0.22	1.29
Fibrobacteres	Fibrobacteria	Fibrobacterales	Fibrobacteraceae	Fibrobacter	0.54	-0.26	1.35
Firmicutes	Clostridia	Clostridiales	Lachnospiraceae	Marvinbryantia	0.56	-0.12	1.27
Bacteroidetes	Bacteroidia	Bacteroidales	Prevotellaceae	Prevotellaceae_unclassified	0.56	-0.13	1.36
Spirochaetae	Spirochaetes	Spirochaetales	Spirochaetaceae	Treponema	0.57	-0.18	1.35
Firmicutes	Clostridia	Clostridiales	Ruminococcaceae	Ruminococcus	0.6	-0.33	1.68
Firmicutes	Clostridia	Clostridiales	Lachnospiraceae	Lachnospiraceae_unclassified	0.64	-0.05	1.37
Firmicutes	Clostridia	Clostridiales	Lachnospiraceae	Lachnospiraceae_unclassified	0.66	-0.09	1.43
Firmicutes	Negativicutes	Selenomonadales	Acidaminococcaceae	Phascolarctobacterium	0.69	0.03	1.52
Bacteroidetes	Bacteroidia	Bacteroidales	Bacteroidales_unclassified	Bacteroidales_unclassified	0.71	-0.06	1.37
Firmicutes	Bacilli	Lactobacillales	Lactobacillaceae	Lactobacillus	0.76	-0.03	1.55
Firmicutes	Clostridia	Clostridiales	Ruminococcaceae	Saccharofermentans	0.8	0.12	1.55
Spirochaetae	Spirochaetes	Spirochaetales	Spirochaetaceae	Treponema	0.82	-0.01	1.51
Bacteroidetes	Bacteroidetes_unclassified	Bacteroidetes_unclassified	Bacteroidetes_unclassified	Bacteroidetes_unclassified	0.88	0.11	1.66
Spirochaetae	Spirochaetes	Spirochaetales	Spirochaetaceae	Treponema	0.98	0.27	1.69
Bacteroidetes	Bacteroidetes_unclassified	Bacteroidetes_unclassified	Bacteroidetes_unclassified	Bacteroidetes_unclassified	1.31	0.54	2.16
